# Supplementary material for: Uncovering the molecular networks of ferroptosis in the pathogenesis of type 2 diabetes and its complications: a multi-omics investigation
Source: Mol Med. 2024 Dec 23;30:268. doi: 10.1186/s10020-024-01045-w (PMC11665190; doi:10.1186/s10020-024-01045-w)
Supplement: Supplementary file 1 — Supplementary material 1. [file 10020_2024_1045_MOESM1_ESM.zip › New folder/supplemental tables.xlsx]

## Sheet: Table of Content
Supplementary Table List	Table title
Table S1	The main characteristic of datasets used in this study
Table S2	Results of Linkage disequilibrium score (LDSC) and High-Definition Likelihood (HDL)
Table S3	MR analysis results of ferroptosis related genes with T2D discovery cohort（pQTLs）
Table S4	MR analysis results of ferroptosis related genes with T2D discovery cohort（eQTLs）
Table S5	MR analysis results of ferroptosis related genes with T2D replication cohort（pQTLs）
Table S6	MR analysis results of ferroptosis related genes with T2D replication cohort（eQTLs）
Table S7	colocalization results of significant ferroptosis related genes with T2D discovery cohort（pQTLs)）
Table S8	colocalization results of significant ferroptosis related genes with T2D discovery cohort（eQTLs)）
Table S9	secondary analysis - pleiotropy test of FRGs and DKD (egger intercept method)
Table S10	secondary analysis - pleiotropy test of FRGs and DCM (egger intercept method)
Table S11	Table S11: secondary analysis - pleiotropy test of FRGs and NAFLD (egger intercept method)

## Sheet: Table S1
Table S1: The main characteristic of datasets used in this study
exposure	Phenotype	Cases	Controls	PMID	short description
UKB-PPP	Plasma protein	46218	–	37794188	studies of Olink Explore 3072 data generated by the UK Biobank Pharma Proteomics Project1 on plasma samples from more than 50,000 UK Biobank participants with phenotypic and genotypic data, stratifying on British or Irish, African and South Asian ancestries.
deCODE	Plasma protein	35559	–	37794188	Summary statistics of genetic associations with circulating protein levels were extracted from a protein quantitative trait loci (pQTL) study by Ferkingstad et al. comprising 35,559 Icelanders Rank-inverse normal transformed levels were adjusted for age, sex, and sample age for each protein tested.
eQTLGen	Whole blood	31684	–	34475573	Genome-wide significant cis-eQTLs (FDR < 0.05) within ± 1 Mb of probe locations were identified. The dataset utilized for this analysis, eQTLGen, encompasses 19250 genes and was derived from the analysis of 31,684 blood samples.
GTExv8	Whole blood	838	–	32913098	analyses of the version 8 data, examining 15,201 RNA-sequencing samples from 49 tissues of 838 postmortem donors.
DIAGRAM	Type2diabetes	180834	1159055	35551307	An ancestrally diverse collection of genome-wide association studies (GWAS) of type 2 diabetes (T2D) in 180,834 affected individuals and 1,159,055 controls (48.9% non-European descent) through the Diabetes Meta-Analysis of Trans-Ethnic association studies (DIAMANTE) Consortium.
DKD-meta-analysis	All vs. Ctrl	11380	15405	35763030	DKD dataset derived from a GWAS meta-analyses, and the "All vs Ctrl" phenotype was chosen as the discovery cohort for DKD
PanUKBB	Cardiomyopathy-ICD10	219	416313	36798214	DCM dataset originates from a study diagnosed with cardiomyopathy by on the diagnostic codes (ICD10) from UK Biobank
UKBB	NAFLD-ICD9&ICD10	4761	373227	34535985	NAFLD dataset was a study which based on the diagnostic codes (ICD10) recommended in the guidelines for GWAS
FinnGenR10	Type2diabetes	42593	337038	–	2408 phenotypes with a sample size of 230,310 women and 181,871 men published in 2023 from FinnGen consortium
FinnGenR9	DM_NEPHROPATHY	4111	308539	–	2272 phenotypes with a sample size of 210,870 women and 166,407 men published in 2022 from FinnGen consortium
FinnGenR10	I9_CARDMYO	6338	312154	–	2408 phenotypes with a sample size of 230,310 women and 181,871 men published in 2023 from FinnGen consortium
FinnGenR10	NAFLD	2568	409613	–	2408 phenotypes with a sample size of 230,310 women and 181,871 men published in 2023 from FinnGen consortium
MachinelearningofT1timeinUKBB	renalcortexT1time	30155	–	38806679	MachinelearningofT1timeinUKBB
MachinelearningofT1timeinUKBB	myocardialcortexT1time	39339	–	38806679	MachinelearningofT1timeinUKBB
MachinelearningofT1timeinUKBB	livercortexT1time	36516	–	38806679	MachinelearningofT1timeinUKBB

## Sheet: Table S2
Table S2: Results of Linkage disequilibrium score (LDSC) and High-Definition Likelihood (HDL)
Trait pairs	rg-LDSC	rg.se-LDSC	P-LDSC	rg-HDL	rg.se-HDL	P-HDL
T2D(D)-DKD(D)	0.5252	0.0783	1.95e-11	0.4141	0.0431	7.79e-22
T2D(D)-DCM(D)	0.4369	0.1867	0.0193	0.3554	0.1061	0.000813
T2D(D)-NAFLD(D)	0.5937	0.0548	2.35e-27	0.5714	0.0451	9.9e-37
T2D(D)-DKD(R)	0.7695	0.0507	5.49e-52	0.9452	0.1025	2.9e-20
T2D(D)-DCM(R)	0.1873	0.0397	2.34e-06	0.2136	0.0467	4.84e-06
T2D(D)-NAFLD(R)	0.6945	0.1302	9.59e-08	1.0541	0.4234	0.0128
T2D(R)-DKD(D)	0.4949	0.0876	1.64e-08	0.5333	0.1149	3.45e-06
T2D(R)-DCM(D)	0.3673	0.1834	0.0452	0.5393	0.2489	0.0303
T2D(R)-NAFLD(D)	0.5325	0.0631	3.12e-17	0.501	0.0583	8.55e-18
T2D(R)-DKD(R)	0.8276	0.0505	2.97e-60	1.0194	0.1264	7.24e-16
T2D(R)-DCM(R)	0.1936	0.0514	0.0002	0.2253	0.0619	0.000276
T2D(R)-NAFLD(R)	0.8066	0.1522	1.16e-07	1.0854	0.4458	0.0149
DKD(D)-DCM(D)	0.7941	0.4753	0.0948	0.323	0.2178	0.138
DCM(D)-NAFLD(D)	0.1304	0.2624	0.619	0.0444	0.1385	0.748
NAFLD(D)-DKD(D)	0.4391	0.1599	0.006	0.3408	0.0889	0.000127
DKD(R)-DCM(R)	0.2307	0.0937	0.0138	0.4527	0.143	0.00155
DCM(R)-NAFLD(R)	0.1631	0.1477	0.27	0.5094	0.2767	0.0656
NAFLD(R)-DKD(R)	0.6808	0.1872	0.0003	1.1618	0.5722	0.0423
DKD(D)-DCM(R)	0.1219	0.1272	0.338	0.1009	0.1597	0.527
DCM(D)-NAFLD(R)	0.1803	0.3554	0.612	0.0038	0.7563	0.996
NAFLD(R)-DKD(D)	0.609	0.2366	0.0101	0.9448	0.4889	0.0533
DKD(R)-DCM(D)	0.1458	0.2228	0.513	-0.0857	0.4557	0.851
DCM(R)-NAFLD(D)	0.2333	0.0917	0.0109	0.1848	0.089	0.0378
NAFLD(D)-DKD(R)	0.3318	0.0925	0.0003	0.3539	0.1245	0.00449

## Sheet: Table S3
MR analysis results of ferroptosis related genes with T2D discovery cohort（pQTLs）
FRGs(pQTLs)	b	se	pval	FDR	lo_ci	up_ci	or	or_lci95	or_uci95	egger_intercept	egger.se	egger.pval
ACADSB	0.00523644	0.0181111	0.772483	0.864822	-0.0302614	0.0407342	1.00525	0.970192	1.04158	-0.000833454	0.00384132	0.829992
ACSF2	0.0449424	0.121917	0.712403	0.844706	-0.194015	0.2839	1.04597	0.823646	1.3283	NA	NA	NA
ADAM23	-0.012496	0.00407971	0.0021916	0.0107002	-0.0204922	-0.00449975	0.987582	0.979716	0.99551	-0.000835724	0.00103672	0.42156
ADAMTS13	-0.0114974	0.00635939	0.0706153	0.154239	-0.0239618	0.000966986	0.988568	0.976323	1.00097	-0.00172629	0.00134147	0.200235
ADIPOQ	-0.0191887	0.0194714	0.324388	0.456343	-0.0573526	0.0189753	0.980994	0.944261	1.01916	-0.00828149	0.00321333	0.0135613
AHCY	-0.0291606	0.0208813	0.162565	0.281102	-0.070088	0.0117667	0.97126	0.932312	1.01184	0.0101988	0.0049337	0.063081
AKR1C1	-0.0201241	0.0421635	0.633157	0.766327	-0.102765	0.0625163	0.980077	0.902339	1.06451	-0.00345147	0.0140231	0.828539
AKR1C3	0.00925817	0.00547749	0.0909858	0.175624	-0.00147772	0.019994	1.0093	0.998523	1.0202	0.00281457	0.00111388	0.0133401
ALOX15B	0.0263208	0.0557875	0.637067	0.766327	-0.0830228	0.135664	1.02667	0.92033	1.1453	-0.00366418	0.0102178	0.738015
ASAH2	-0.0109295	0.00440134	0.01302	0.0400245	-0.0195561	-0.00230287	0.98913	0.980634	0.9977	0.000412451	0.00131215	0.75382
BCAT2	-0.0113189	0.0155968	0.468009	0.609791	-0.0418886	0.0192507	0.988745	0.958977	1.01944	-0.00169598	0.00444292	0.718348
BID	0.0182883	0.0372864	0.623793	0.766327	-0.054793	0.0913696	1.01846	0.946681	1.09567	0.00536757	0.00796726	0.569927
BRD2	-0.0437215	0.128134	0.73294	0.844917	-0.294864	0.207421	0.95722	0.744633	1.2305	NA	NA	NA
CA9	-0.0356816	0.0185627	0.0545774	0.12243	-0.0720644	0.000701191	0.964947	0.930471	1.0007	-0.00663891	0.00269748	0.0360902
CBS	0.0452907	0.0431399	0.293783	0.435429	-0.0392634	0.129845	1.04633	0.961497	1.13865	-0.00443518	0.0102266	0.693809
CDKN1A	0.0850916	0.0178065	1.76e-06	2.9216e-05	0.0501909	0.119992	1.08882	1.05147	1.12749	0.000265457	0.00429635	0.951498
CHMP1A	-0.0211332	0.0800916	0.791885	0.864822	-0.178113	0.135846	0.979089	0.836848	1.14551	-0.0190242	0.0120437	0.189348
CHMP6	0.0373642	0.0181086	0.0390807	0.0926771	0.00187128	0.0728571	1.03807	1.00187	1.07558	0.00443358	0.00279659	0.147348
CP	0.0411554	0.0165027	0.0126361	0.0400245	0.00881017	0.0735007	1.04201	1.00885	1.07627	0.00498556	0.00523818	0.369079
CTSB	-0.0265849	0.00553143	1.54e-06	2.9216e-05	-0.0374265	-0.0157433	0.973765	0.963265	0.98438	-0.00243589	0.00202844	0.231534
DDR2	0.0292852	0.0460157	0.524504	0.660888	-0.0609056	0.119476	1.02972	0.940912	1.12691	-0.00761599	0.00700794	0.473545
DECR1	0.0686963	0.0307659	0.0255576	0.0707094	0.00839506	0.128998	1.07111	1.00843	1.13769	0.00342137	0.00381527	0.410943
DNAJB6	0.203311	0.0623803	0.00111717	0.00662322	0.0810461	0.325577	1.22545	1.08442	1.38483	0.0129515	0.010965	0.260417
DPEP1	0.0150145	0.00437985	0.000607845	0.00458647	0.00643001	0.023599	1.01513	1.00645	1.02388	0.0017908	0.00157413	0.257411
DPP4	0.081635	0.0210682	0.00010671	0.000901787	0.0403414	0.122929	1.08506	1.04117	1.1308	0.00189184	0.0043848	0.670536
ECH1	0.0321462	0.0147982	0.029833	0.0773793	0.00314167	0.0611507	1.03267	1.00315	1.06306	0.00437729	0.00426279	0.315645
EGFR	-0.0238111	0.015312	0.119931	0.216398	-0.0538226	0.00620041	0.97647	0.9476	1.00622	0.00272502	0.00235754	0.253969
ENO3	0.0739927	0.0138626	9.42e-08	2.6062e-06	0.0468219	0.101163	1.0768	1.04794	1.10646	-0.00274065	0.00328992	0.410165
ENPP2	0.017187	0.00823083	0.0367862	0.0925229	0.00105461	0.0333195	1.01734	1.00106	1.03388	0.00289147	0.00220631	0.193625
FABP4	0.0761605	0.0434715	0.0797801	0.165544	-0.00904366	0.161365	1.07914	0.990997	1.17511	NA	NA	NA
FGF21	-0.119851	0.0275989	1.41e-05	0.000167186	-0.173945	-0.0657575	0.887052	0.840343	0.936358	0.00493256	0.00613517	0.452077
FH	0.0278821	0.0241928	0.249118	0.390129	-0.0195359	0.0753	1.02827	0.980654	1.07821	0.00782133	0.00996605	0.576392
FLT3	0.189386	0.0645137	0.00332901	0.0150822	0.0629397	0.315833	1.20851	1.06496	1.3714	NA	NA	NA
FTL	-0.0764198	0.0519517	0.141297	0.249524	-0.178245	0.0254054	0.926427	0.836737	1.02573	NA	NA	NA
FURIN	0.0656544	0.0236112	0.00542511	0.0204675	0.0193764	0.111932	1.06786	1.01957	1.11844	-0.00119526	0.00450086	0.797292
FXN	-0.0133167	0.0439139	0.761703	0.864822	-0.099388	0.0727546	0.986772	0.905391	1.07547	NA	NA	NA
GABARAPL2	0.00879997	0.0251772	0.726698	0.844917	-0.0405474	0.0581473	1.00884	0.960264	1.05987	-0.00346237	0.00407387	0.44326
GDF15	0.0261558	0.00824739	0.00151702	0.00786956	0.00999095	0.0423207	1.0265	1.01004	1.04323	0.00179904	0.00180782	0.322307
GLRX5	-0.0501511	0.0431348	0.244968	0.390129	-0.134695	0.0343932	0.951086	0.873982	1.03499	-0.00708343	0.00579515	0.261149
GSTM1	0.00542937	0.00316376	0.0861409	0.173044	-0.000771591	0.0116303	1.00544	0.999229	1.0117	-0.0024992	0.000992898	0.0126827
GSTZ1	0.00214347	0.00211518	0.31088	0.452684	-0.00200227	0.00628922	1.00215	0.998	1.00631	-0.00244387	0.000961079	0.0115804
HMOX1	-0.0589415	0.0204182	0.00389292	0.0161556	-0.0989611	-0.0189218	0.942762	0.905778	0.981256	-0.00160331	0.00311466	0.615358
HSF1	0.309187	0.0917529	0.000752271	0.00520321	0.129352	0.489023	1.36232	1.13809	1.63072	0.0115484	0.0314847	0.748944
HSPB1	0.0246396	0.00634866	0.000103995	0.000901787	0.0121963	0.037083	1.02495	1.01227	1.03778	0.00320419	0.0016176	0.0501768
IDH1	-0.0391169	0.0101066	0.000108649	0.000901787	-0.0589259	-0.0193079	0.961638	0.942777	0.980877	0.000709055	0.0021396	0.744646
IDO1	-0.0137504	0.0138162	0.319621	0.456343	-0.0408302	0.0133293	0.986344	0.959992	1.01342	0.00217746	0.00232666	0.356574
LCN2	-0.0108843	0.0400474	0.785788	0.864822	-0.0893771	0.0676086	0.989175	0.914501	1.06995	0.00647403	0.00591113	0.387703
LGMN	-0.000947658	0.00805468	0.906343	0.940406	-0.0167348	0.0148395	0.999053	0.983404	1.01495	0.0023339	0.00136537	0.0927312
LIFR	0.0017616	0.0170575	0.917746	0.940406	-0.0316712	0.0351944	1.00176	0.968825	1.03582	0.00557613	0.00285399	0.0696332
LONP1	-0.002485	0.0217752	0.909142	0.940406	-0.0451644	0.0401944	0.997518	0.95584	1.04101	0.00171928	0.00295599	0.575095
MAP1LC3A	0.298813	0.119872	0.0126752	0.0400245	0.0638639	0.533763	1.34826	1.06595	1.70534	NA	NA	NA
MAPK3	-0.0675992	0.012466	5.87e-08	2.43605e-06	-0.0920326	-0.0431658	0.934635	0.912075	0.957753	-0.00802323	0.00407296	0.0570422
MAPK9	-0.0183696	0.0145456	0.206628	0.336277	-0.046879	0.0101399	0.981798	0.954203	1.01019	-0.00214303	0.00226309	0.354434
NOS2	-0.000456599	0.0322685	0.98871	0.988863	-0.0637028	0.0627896	0.999544	0.938284	1.0648	-0.00384302	0.011137	0.762954
NQO1	-0.0158558	0.00542211	0.00345255	0.0150822	-0.0264831	-0.00522843	0.984269	0.973864	0.994785	-0.000157275	0.00235355	0.946859
P4HB	-0.037985	0.014788	0.01021	0.0353095	-0.0669695	-0.00900051	0.962727	0.935224	0.99104	-0.00853522	0.00341838	0.0267466
PARK7	-0.0647398	0.0234106	0.0056852	0.0205162	-0.110625	-0.018855	0.937311	0.895275	0.981322	0.00123362	0.00264224	0.66488
PARP1	-0.102141	0.0467817	0.0290091	0.0773793	-0.193834	-0.0104493	0.902902	0.823795	0.989605	-0.000130233	0.00723906	0.986342
PEBP1	-0.0156128	0.00756249	0.0389698	0.0926771	-0.0304353	-0.000790322	0.984508	0.970023	0.99921	0.00147398	0.00157308	0.352577
PGD	-0.0571201	0.0334351	0.0875646	0.173044	-0.122653	0.00841271	0.944481	0.884571	1.00845	-0.0056437	0.00588042	0.438459
PIK3CA	-0.00284829	0.0217775	0.895941	0.940406	-0.0455323	0.0398357	0.997156	0.955489	1.04064	-0.00924688	0.00570104	0.155938
POR	-0.0341158	0.0143416	0.0173691	0.0514871	-0.0622253	-0.00600624	0.96646	0.939671	0.994012	0.0025801	0.00336474	0.453139
PRDX1	0.0332037	0.0392304	0.397342	0.531925	-0.0436878	0.110095	1.03376	0.957253	1.11638	0.00360042	0.010611	0.741395
PRDX6	0.00238452	0.0225286	0.915706	0.940406	-0.0417714	0.0465405	1.00239	0.959089	1.04764	-0.00281025	0.00500931	0.587144
PRKCA	0.0410759	0.0449943	0.361288	0.499782	-0.0471129	0.129265	1.04193	0.95398	1.13799	-0.0123058	0.0102428	0.441918
PROK2	0.00493594	0.00454816	0.277806	0.419235	-0.00397845	0.0138503	1.00495	0.996029	1.01395	0.00413814	0.0011734	0.000607433
QSOX1	-0.0109146	0.00609388	0.0732805	0.155956	-0.0228586	0.00102938	0.989145	0.977401	1.00103	-0.0015215	0.00170512	0.375732
RARRES2	0.0644955	0.0146614	1.09e-05	0.000150783	0.0357591	0.0932319	1.06662	1.03641	1.09772	0.00504111	0.0029395	0.0997986
SIRT2	0.061155	0.038384	0.111106	0.204928	-0.0140776	0.136388	1.06306	0.986021	1.14613	NA	NA	NA
SLC16A1	-0.112537	0.0501147	0.0247297	0.0707094	-0.210762	-0.0143127	0.893564	0.809967	0.985789	NA	NA	NA
SLC39A14	0.0414055	0.0326024	0.20408	0.336277	-0.0224953	0.105306	1.04227	0.977756	1.11105	-0.0307225	0.0141896	0.118997
SMPD1	-0.0287282	0.00862545	0.000866488	0.00553219	-0.0456341	-0.0118223	0.971681	0.955391	0.988247	0.000408475	0.00142944	0.77583
SNCA	-0.000936224	0.0670734	0.988863	0.988863	-0.1324	0.130528	0.999064	0.875991	1.13943	-0.00102471	0.0134675	0.946276
STAT3	-0.0986164	0.035311	0.0052255	0.0204675	-0.167826	-0.0294068	0.90609	0.845501	0.971021	-0.00707795	0.0118581	0.560834
TF	-0.00634261	0.00999071	0.525526	0.660888	-0.0259244	0.0132392	0.993677	0.974409	1.01333	0.000442047	0.00199161	0.825717
TFRC	-0.01987	0.0123975	0.108994	0.204928	-0.0441692	0.00442924	0.980326	0.956792	1.00444	-0.000856173	0.00243658	0.726492
TGFB1	0.0332484	0.0170235	0.0508087	0.117142	-0.000117602	0.0666144	1.03381	0.999882	1.06888	0.000763825	0.00327012	0.819604
TLR4	-0.0641049	0.0506975	0.206065	0.336277	-0.163472	0.0352621	0.937907	0.84919	1.03589	-0.000368383	0.00645215	0.956065
TNFAIP3	-0.0493246	0.0153432	0.00130555	0.00722407	-0.0793972	-0.0192519	0.951872	0.923673	0.980932	-0.00130186	0.00369293	0.734818
TRIM21	-0.0476995	0.0434035	0.271778	0.417733	-0.13277	0.0373715	0.95342	0.875666	1.03808	-0.000936196	0.00544368	0.891576
TRIM26	0.113989	0.127871	0.372695	0.50711	-0.136638	0.364616	1.12074	0.872286	1.43996	-0.147083	0.102034	0.386109
TYRO3	0.0587634	0.0056973	6.08e-25	5.0464e-23	0.0475967	0.0699301	1.06052	1.04875	1.07243	-0.000473797	0.00174639	0.786725
YAP1	0.0323553	0.044804	0.4702	0.609791	-0.0554605	0.120171	1.03288	0.946049	1.12769	NA	NA	NA

## Sheet: Table S4
MR analysis results of ferroptosis related genes with T2D discovery cohort（eQTLs）
FRGs（eQTLs）	b	se	pval	FDR	lo_ci	up_ci	or	or_lci95	or_uci95	egger_intercept	egger.se	egger.pval
ABCC1	0.0216091	0.0105239	0.0400392	0.123525	0.000982337	0.0422359	1.02184	1.00098	1.04314	0.00299297	0.00331019	0.379318
ABCC5	0.0385827	0.00487269	2.41e-15	1.74725e-13	0.0290322	0.0481332	1.03934	1.02946	1.04931	0.00588351	0.0020714	0.00572882
ACO1	-0.0107675	0.0158867	0.49792	0.65635	-0.0419054	0.0203705	0.98929	0.95896	1.02058	0.00456431	0.00463635	0.336096
ACOT1	0.051342	0.0169685	0.00248044	0.0171269	0.0180837	0.0846003	1.05268	1.01825	1.08828	0.014658	0.00272894	7.78e-05
ACSL3	-0.00319155	0.0295833	0.914088	0.9334	-0.0611749	0.0547918	0.996814	0.940659	1.05632	0.0107019	0.00479903	0.155502
AEBP2	-0.0571903	0.0511682	0.263699	0.441359	-0.15748	0.0430994	0.944414	0.854294	1.04404	-0.0111953	0.0173495	0.635184
AGPAT3	0.0324082	0.0195812	0.0979114	0.230242	-0.00597102	0.0707874	1.03294	0.994047	1.07335	0.0039357	0.0044988	0.407161
AGPAT6	0.022478	0.0685697	0.743053	0.822463	-0.111919	0.156875	1.02273	0.894117	1.16985	-0.0542567	0.0471339	0.313811
AGPS	0.0342197	0.013596	0.0118393	0.0490485	0.00757158	0.0608678	1.03481	1.0076	1.06276	0.000978197	0.00457564	0.83548
AIFM2	-0.0349795	0.0108636	0.00128239	0.0117668	-0.056272	-0.0136869	0.965625	0.945282	0.986406	-0.00233185	0.00284454	0.425185
AKR1C2	-0.0126371	0.00392904	0.0012984	0.0117668	-0.020338	-0.00493618	0.987442	0.979867	0.995076	0.00100258	0.00127495	0.435777
ALDH3A2	0.0173769	0.0145745	0.233153	0.422589	-0.0111892	0.0459429	1.01753	0.988873	1.04701	0.00218467	0.00413046	0.613213
ALOX12	-0.0342743	0.0419101	0.413469	0.600546	-0.116418	0.0478696	0.966306	0.890103	1.04903	0.0138346	0.00638913	0.275429
ALOX15	0.0214732	0.00620927	0.000543694	0.00563112	0.00930305	0.0336434	1.02171	1.00935	1.03422	0.00108351	0.00188978	0.571153
ALOX5	-0.0264469	0.0140786	0.0603106	0.171471	-0.0540411	0.00114718	0.9739	0.947393	1.00115	0.00321863	0.00341077	0.359372
AQP3	0.0399611	0.0214171	0.0620629	0.17306	-0.00201651	0.0819386	1.04077	0.997986	1.08539	0.00631504	0.00610632	0.325414
ARNTL	-0.0394513	0.00904912	1.3e-05	0.000209444	-0.0571875	-0.021715	0.961317	0.944417	0.978519	0.00109476	0.00313165	0.728443
ATF3	-0.0407534	0.0262276	0.120224	0.260026	-0.0921594	0.0106527	0.960066	0.91196	1.01071	-0.00600919	0.00739653	0.476025
ATG13	-0.0970478	0.0375423	0.00973719	0.0427846	-0.170631	-0.0234649	0.907513	0.843133	0.976808	NA	NA	NA
ATM	-0.0217419	0.0348888	0.533168	0.683315	-0.090124	0.0466401	0.978493	0.913818	1.04774	NA	NA	NA
ATP5G3	-0.0368413	0.0293901	0.210014	0.396742	-0.0944458	0.0207632	0.963829	0.909877	1.02098	-0.0107899	0.00476645	0.108553
BRD3	-0.0624162	0.0114829	5.46e-08	1.5834e-06	-0.0849226	-0.0399098	0.939492	0.918583	0.960876	-0.0117694	0.00505135	0.0365664
BRD7	0.00550029	0.00594889	0.355178	0.547881	-0.00615952	0.0171601	1.00552	0.993859	1.01731	-0.000213005	0.00246111	0.931554
CAMKK2	-0.0711277	0.016543	1.71e-05	0.00024795	-0.103552	-0.0387033	0.931343	0.901629	0.962036	-0.00684076	0.00487192	0.166117
CAV1	0.0292891	0.0375345	0.4352	0.606769	-0.0442785	0.102857	1.02972	0.956687	1.10833	-0.0028492	0.0109606	0.838094
CCDC6	0.0341386	0.0169932	0.0445419	0.133242	0.000831912	0.0674454	1.03473	1.00083	1.06977	0.0131311	0.0053212	0.0486091
CDKN2A	-0.279832	0.121869	0.0216661	0.0785396	-0.518696	-0.0409689	0.755911	0.595296	0.959859	NA	NA	NA
CDO1	0.000480627	0.00598469	0.935991	0.949082	-0.0112494	0.0122106	1.00048	0.988814	1.01229	0.00276191	0.00163778	0.0988028
COPZ1	-0.12938	0.0357826	0.000299518	0.00361918	-0.199514	-0.0592458	0.87864	0.819129	0.942475	-0.00141748	0.00922147	0.902902
CREB1	0.0087663	0.0246665	0.722295	0.818225	-0.03958	0.0571126	1.0088	0.961193	1.05877	0.00427422	0.00407296	0.34204
CREB5	0.0295923	0.010171	0.00362051	0.022825	0.00965702	0.0495275	1.03003	1.0097	1.05077	0.00135585	0.003027	0.657326
CTD-2335A18.1	-0.0168924	0.0363367	0.642012	0.769353	-0.0881123	0.0543274	0.983249	0.915658	1.05583	0.0106798	0.0199923	0.630257
DUOX1	0.0937347	0.0568005	0.0988931	0.230242	-0.0175943	0.205064	1.09827	0.98256	1.2276	0.0154	0.00729144	0.281514
EGLN2	0.00244757	0.00932492	0.792955	0.851692	-0.0158293	0.0207244	1.00245	0.984295	1.02094	0.00180853	0.00288158	0.534448
ELOVL5	-0.04025	0.0233717	0.0850387	0.22019	-0.0860585	0.00555849	0.960549	0.917541	1.00557	-0.00010477	0.00549778	0.985171
EMC2	0.0301107	0.0426684	0.480381	0.644956	-0.0535194	0.113741	1.03057	0.947888	1.12046	-0.0155567	0.0116867	0.314602
EPAS1	-0.0335057	0.0185927	0.0715314	0.192075	-0.0699474	0.00293599	0.967049	0.932443	1.00294	0.00273144	0.00475405	0.575404
EZH2	0.0817673	0.0345474	0.0179419	0.0688577	0.0140544	0.14948	1.0852	1.01415	1.16123	-0.00887057	0.0187931	0.683406
FADS1	-0.0252854	0.0113525	0.0259275	0.0895115	-0.0475363	-0.00303448	0.975032	0.953576	0.99697	8.45e-05	0.00289045	0.976815
FADS2	-0.0169283	0.00625604	0.0068117	0.0349666	-0.0291901	-0.00466646	0.983214	0.971232	0.995344	-0.00110218	0.00228237	0.631077
FANCD2	-0.0118635	0.00767034	0.121943	0.260026	-0.0268973	0.00317039	0.988207	0.973461	1.00318	-0.00384499	0.00185024	0.0473335
FAR1	0.0410842	0.0250597	0.101119	0.230242	-0.00803277	0.0902013	1.04194	0.991999	1.09439	0.00499403	0.00462661	0.341145
FBXW7	-0.251553	0.196425	0.200316	0.387277	-0.636547	0.133441	0.777592	0.529117	1.14275	NA	NA	NA
FNDC5	0.0429168	0.182276	0.81386	0.855142	-0.314344	0.400177	1.04385	0.730268	1.49209	NA	NA	NA
GALNT14	0.0162911	0.016432	0.321479	0.517939	-0.0159157	0.0484978	1.01642	0.98421	1.04969	-0.00695993	0.00334232	0.0824647
GCLC	-0.0198586	0.0277058	0.473517	0.641682	-0.074162	0.0344447	0.980337	0.928521	1.03504	-0.0034933	0.0103478	0.743414
GPX4	0.0100105	0.00816335	0.220096	0.409152	-0.00598966	0.0260107	1.01006	0.994028	1.02635	0.0012167	0.00312355	0.69881
HCAR1	-0.0143361	0.0187643	0.444864	0.60854	-0.0511141	0.022442	0.985766	0.95017	1.0227	0.00622117	0.00681218	0.384927
HDDC3	-0.0339003	0.0512853	0.508603	0.65846	-0.134419	0.0666188	0.966668	0.874223	1.06889	-0.0131246	0.016027	0.436551
HELLS	-0.0216966	0.00855581	0.0112161	0.0478332	-0.038466	-0.00492724	0.978537	0.962264	0.995085	0.000766599	0.00320461	0.812416
HILPDA	-0.0347261	0.0411815	0.399091	0.596579	-0.115442	0.0459897	0.96587	0.890972	1.04706	NA	NA	NA
IDH2	-0.051228	0.0144194	0.000381289	0.00425284	-0.0794901	-0.0229659	0.950062	0.923587	0.977296	-0.00321015	0.00227404	0.191678
IREB2	0.00152854	0.00623066	0.806204	0.853282	-0.0106835	0.0137406	1.00153	0.989373	1.01384	0.00154351	0.00190226	0.421706
KDM3B	0.0197048	0.0239689	0.41102	0.600546	-0.0272742	0.0666838	1.0199	0.973094	1.06896	0.00469277	0.00561059	0.414525
KDM5A	-0.0501272	0.00690659	3.93e-13	1.42462e-11	-0.0636641	-0.0365902	0.951108	0.93832	0.964071	-0.00176605	0.00224554	0.437379
KDM6B	0.0443227	0.0324899	0.172505	0.338016	-0.0193575	0.108003	1.04532	0.980829	1.11405	0.000204412	0.00938009	0.983657
KLF2	-0.0172935	0.0283555	0.54194	0.683315	-0.0728702	0.0382832	0.982855	0.929721	1.03903	-0.0013545	0.00807792	0.882257
LIG3	0.00361111	0.00608057	0.552594	0.690743	-0.0083068	0.015529	1.00362	0.991728	1.01565	-0.000707892	0.00260518	0.787049
LPCAT3	0.00264968	0.019504	0.891938	0.923792	-0.0355782	0.0408776	1.00265	0.965047	1.04172	-0.00162342	0.00385635	0.691256
LPIN1	-0.0100642	0.00549714	0.0671297	0.183657	-0.0208386	0.000710205	0.989986	0.979377	1.00071	-0.00192447	0.00180527	0.293509
LYRM1	0.0879679	0.0969669	0.364304	0.556043	-0.102087	0.278023	1.09195	0.902951	1.32052	0.026852	0.036058	0.592504
MAP3K11	-0.0387903	0.0144564	0.00729061	0.035238	-0.0671248	-0.0104558	0.961952	0.935079	0.989599	0.00136561	0.00458869	0.767375
MAPKAP1	-0.0854039	0.0603642	0.157124	0.323976	-0.203718	0.0329099	0.918141	0.815693	1.03346	-0.00794058	0.016535	0.678461
MARCH5	0.213161	0.130212	0.101624	0.230242	-0.0420544	0.468376	1.23758	0.958818	1.5974	0.0262569	0.0194396	0.248148
MB21D1	0.0186726	0.0111657	0.0944627	0.230242	-0.00321223	0.0405574	1.01885	0.996793	1.04139	0.00323186	0.00351643	0.379692
MEG3	-0.0344875	0.00740784	3.23e-06	5.85437e-05	-0.0490068	-0.0199681	0.9661	0.952175	0.98023	0.00534067	0.00341476	0.127359
METTL14	-0.0800945	0.0284958	0.00494264	0.0275647	-0.135946	-0.0242428	0.923029	0.87289	0.976049	0.00391575	0.00693535	0.587818
MFN2	0.00144432	0.00341905	0.67271	0.790107	-0.00525703	0.00814566	1.00145	0.994757	1.00818	-0.000428009	0.00159818	0.789681
MGST1	0.0276152	0.0133994	0.0393092	0.123525	0.00135247	0.053878	1.028	1.00135	1.05536	0.00224607	0.00284639	0.450344
MIB1	-0.0738826	0.0248494	0.00294702	0.0194235	-0.122588	-0.0251777	0.928781	0.884628	0.975137	-0.00992851	0.00560583	0.119843
MIB2	0.0152921	0.056821	0.787831	0.851692	-0.096077	0.126661	1.01541	0.908394	1.13503	0.033767	0.0201862	0.343015
MICU1	-0.0124605	0.0188276	0.508086	0.65846	-0.0493626	0.0244416	0.987617	0.951836	1.02474	-0.00616872	0.00560241	0.299435
MLST8	0.0137733	0.0148365	0.353231	0.547881	-0.0153062	0.0428528	1.01387	0.98481	1.04378	-0.00891438	0.00789164	0.279058
MMD	-0.0122412	0.0200449	0.541405	0.683315	-0.0515291	0.0270467	0.987833	0.949776	1.02742	-0.00456148	0.00524804	0.448703
MPC1	0.000327376	0.00600305	0.956509	0.962441	-0.0114386	0.0120933	1.00033	0.988627	1.01217	-0.00467646	0.00191081	0.0200611
MT1DP	0.0630634	0.0562831	0.262514	0.441359	-0.0472514	0.173378	1.06509	0.953848	1.18932	NA	NA	NA
MTCH1	-0.014675	0.0307662	0.633374	0.765326	-0.0749766	0.0456267	0.985432	0.927765	1.04668	0.00604567	0.00737679	0.43157
MTF1	-0.023687	0.0474417	0.617577	0.75251	-0.116673	0.0692987	0.976591	0.889876	1.07176	-0.00462313	0.0165925	0.827008
MTOR	-0.0927238	0.0187346	7.45e-07	1.80042e-05	-0.129444	-0.0560041	0.911445	0.878584	0.945535	-0.00180531	0.00659336	0.790412
NCOA3	0.0172627	0.0176022	0.326732	0.520617	-0.0172375	0.051763	1.01741	0.98291	1.05313	0.00277195	0.00398195	0.498606
NEAT1	0.13389	0.0285076	2.64e-06	5.46857e-05	0.0780153	0.189765	1.14327	1.08114	1.20897	0.00185787	0.00691836	0.79374
NEDD4	0.0181653	0.0113229	0.10865	0.239256	-0.00402769	0.0403582	1.01833	0.99598	1.04118	-0.00448926	0.0029414	0.141873
NFE2L2	0.0453242	0.0588573	0.441259	0.60854	-0.0700361	0.160684	1.04637	0.93236	1.17431	NA	NA	NA
NT5DC2	-0.00827771	0.0103262	0.422769	0.600996	-0.028517	0.0119615	0.991756	0.971886	1.01203	-0.00456383	0.00296313	0.130672
OIP5-AS1	0.054417	0.0255011	0.0328506	0.10989	0.00443476	0.104399	1.05592	1.00444	1.11004	0.0254718	0.0125114	0.290662
OTUB1	0.100397	0.0613056	0.101497	0.230242	-0.0197625	0.220556	1.10561	0.980432	1.24677	NA	NA	NA
PANX1	-0.0176796	0.0065549	0.00699332	0.0349666	-0.0305272	-0.00483203	0.982476	0.969934	0.99518	-0.00289984	0.00222649	0.198859
PANX2	0.0249756	0.0206589	0.22668	0.416059	-0.0155157	0.065467	1.02529	0.984604	1.06766	0.00968645	0.00575621	0.106557
PARP10	0.0603864	0.0301268	0.0450265	0.133242	0.00133783	0.119435	1.06225	1.00134	1.12686	0.0214251	0.011149	0.0809192
PARP12	-0.0543591	0.0229879	0.0180455	0.0688577	-0.0994154	-0.00930283	0.947092	0.905367	0.99074	-0.00588024	0.00543027	0.339782
PARP14	-0.00779211	0.00998548	0.435188	0.606769	-0.0273636	0.0117794	0.992238	0.973007	1.01185	-7e-05	0.00328604	0.983185
PARP15	-0.0138989	0.0137603	0.312462	0.509068	-0.0408692	0.0130714	0.986197	0.959955	1.01316	-0.000541498	0.00323204	0.867749
PARP2	0.013026	0.00928584	0.160681	0.323976	-0.00517422	0.0312263	1.01311	0.994839	1.03172	-0.000868271	0.00225067	0.705455
PARP4	-0.0138835	0.00842523	0.0993831	0.230242	-0.030397	0.00262992	0.986212	0.97006	1.00263	-0.00177117	0.00243145	0.476259
PARP6	-0.0507131	0.0501827	0.312222	0.509068	-0.149071	0.047645	0.950551	0.861508	1.0488	-0.0125707	0.00572347	0.271998
PARP8	0.00816836	0.0244178	0.737984	0.822463	-0.0396906	0.0560273	1.0082	0.961087	1.05763	0.0129552	0.00707939	0.0871945
PARP9	0.0849363	0.0911041	0.351182	0.547881	-0.0936278	0.2635	1.08865	0.910622	1.30148	-0.0171043	0.0777946	0.846378
PDK4	0.0405884	0.0156866	0.0096688	0.0427846	0.00984265	0.0713342	1.04142	1.00989	1.07394	-0.000394764	0.00406841	0.924828
PDSS2	0.0661429	0.0232413	0.00442829	0.0256841	0.02059	0.111696	1.06838	1.0208	1.11817	0.00745572	0.00527388	0.179297
PEX10	-0.0371067	0.0258874	0.151746	0.318886	-0.087846	0.0136325	0.963573	0.915902	1.01373	0.00940716	0.0148087	0.639716
PEX12	-0.00955862	0.0801469	0.905066	0.930742	-0.166646	0.147529	0.990487	0.846499	1.15897	NA	NA	NA
PEX2	-0.00140719	0.0298829	0.962441	0.962441	-0.0599777	0.0571633	0.998594	0.941786	1.05883	0.00594673	0.00360999	0.160414
PEX6	-0.00310672	0.00454688	0.49444	0.65635	-0.0120186	0.00580517	0.996898	0.988053	1.00582	-0.000705264	0.00238032	0.7676
PHF21A	-0.0700731	0.0616776	0.255907	0.441359	-0.190961	0.050815	0.932326	0.826165	1.05213	0.00731871	0.0158499	0.72461
PHKG2	-0.105724	0.0603479	0.0797897	0.210355	-0.224006	0.0125579	0.899673	0.799311	1.01264	-0.0168733	0.0258403	0.580798
PLA2G6	-0.0527241	0.0224794	0.0190047	0.0706584	-0.0967838	-0.00866445	0.948642	0.907752	0.991373	0.00277203	0.00567754	0.635904
PLIN2	0.01037	0.00929977	0.264816	0.441359	-0.00785755	0.0285975	1.01042	0.992173	1.02901	0.00373153	0.00201327	0.0713911
PML	-0.0729312	0.0261287	0.00525088	0.0281992	-0.124143	-0.0217189	0.929665	0.883253	0.978515	-0.00724272	0.00562674	0.224452
PPARD	-0.0963062	0.0406475	0.0178217	0.0688577	-0.175975	-0.0166371	0.908186	0.838639	0.9835	NA	NA	NA
PPARG	0.0888465	0.0336098	0.00820616	0.0383837	0.0229712	0.154722	1.09291	1.02324	1.16733	0.0099593	0.0083957	0.245862
PTPN18	0.010103	0.0408037	0.804444	0.853282	-0.0698723	0.0900783	1.01015	0.932513	1.09426	0.004382	0.0111948	0.762478
PVT1	-0.0142089	0.00860188	0.0985681	0.230242	-0.0310686	0.00265079	0.985892	0.969409	1.00265	-0.000571616	0.00223621	0.800733
RPL8	-0.0559433	0.00669846	6.73e-17	9.7585e-15	-0.0690723	-0.0428143	0.945593	0.933259	0.958089	-0.00692048	0.00282414	0.0189824
RPTOR	0.00622386	0.0153226	0.684605	0.794142	-0.0238085	0.0362562	1.00624	0.976473	1.03692	-0.00696156	0.00344992	0.0536411
SCD	0.0167203	0.0440553	0.704295	0.810498	-0.0696281	0.103069	1.01686	0.932741	1.10857	0.00011006	0.0138236	0.994147
SENP1	-0.178789	0.0621839	0.0040381	0.0243968	-0.30067	-0.0569089	0.836282	0.740322	0.94468	-0.00544301	0.0175688	0.808739
SESN2	-0.0504979	0.0403439	0.210684	0.396742	-0.129572	0.0285761	0.950756	0.878471	1.02899	-0.010345	0.0118327	0.40745
SIAH2	0.0395878	0.0349041	0.256716	0.441359	-0.0288243	0.108	1.04038	0.971587	1.11405	0.0010088	0.00610209	0.879204
SIRT6	0.0710449	0.0368325	0.0537473	0.155867	-0.0011467	0.143237	1.07363	0.998854	1.154	NA	NA	NA
SLC11A2	-0.00895696	0.0245828	0.71559	0.817012	-0.0571392	0.0392253	0.991083	0.944463	1.04	-0.000686659	0.00617009	0.916749
SLC1A5	-0.036559	0.011573	0.00158317	0.0134321	-0.0592421	-0.0138759	0.964101	0.942479	0.98622	-0.00426153	0.00383771	0.290496
SLC25A28	-0.0117776	0.0281512	0.675678	0.790107	-0.0669538	0.0433987	0.988292	0.935238	1.04435	0.00117315	0.00749064	0.885494
SLC38A1	0.0119434	0.0101216	0.238004	0.426056	-0.00789491	0.0317816	1.01201	0.992136	1.03229	-0.000850437	0.00243732	0.729758
SLC40A1	-0.00152698	0.00710938	0.829936	0.865761	-0.0154614	0.0124074	0.998474	0.984658	1.01248	-0.0015082	0.00287221	0.603024
SLC7A11	0.0100157	0.0292337	0.731894	0.822463	-0.0472823	0.0673137	1.01007	0.953818	1.06963	-0.00303992	0.00579576	0.652263
SMAD7	0.148378	0.0475061	0.0017881	0.013646	0.0552659	0.24149	1.15995	1.05682	1.27314	0.0421911	0.0169471	0.130496
SMG9	-0.00858471	0.019643	0.662085	0.786905	-0.0470851	0.0299156	0.991452	0.954006	1.03037	0.00145373	0.00897403	0.881607
SOCS1	-0.0233686	0.0811712	0.773429	0.8496	-0.182464	0.135727	0.976902	0.833214	1.14537	NA	NA	NA
SREBF1	-0.072708	0.00992023	2.31e-13	1.1165e-11	-0.0921517	-0.0532644	0.929872	0.911967	0.948129	0.00114456	0.0036077	0.753404
TMBIM4	0.0310857	0.0146087	0.033346	0.10989	0.00245269	0.0597188	1.03157	1.00246	1.06154	0.00244467	0.00457553	0.600058
TMEM161B-AS1	0.0168966	0.00749502	0.0241723	0.0854874	0.00220638	0.0315869	1.01704	1.00221	1.03209	0.0101648	0.00473895	0.0432552
TMEM173	-0.0103661	0.0120328	0.388969	0.587506	-0.0339503	0.0132181	0.989687	0.96662	1.01331	-2.15e-05	0.00304164	0.994499
TMEM189	-0.057189	0.035673	0.108903	0.239256	-0.127108	0.0127301	0.944416	0.880639	1.01281	-0.00957825	0.00681164	0.187292
TOR2A	-0.135436	0.115944	0.242757	0.429266	-0.362686	0.0918131	0.873335	0.695805	1.09616	NA	NA	NA
TTBK2	0.0738342	0.0357656	0.0389804	0.123525	0.00373371	0.143935	1.07663	1.00374	1.15481	NA	NA	NA
ULK1	0.105731	0.0774627	0.172274	0.338016	-0.0460955	0.257558	1.11152	0.954951	1.29377	-0.000587203	0.0175841	0.976393
ULK2	0.00510104	0.0187706	0.785809	0.851692	-0.0316894	0.0418915	1.00511	0.968807	1.04278	-0.00262947	0.00535933	0.634272
USP35	-0.00751529	0.00927421	0.417743	0.600546	-0.0256927	0.0106622	0.992513	0.974635	1.01072	0.00422987	0.0025043	0.109467
VCP	0.010761	0.0132958	0.418312	0.600546	-0.0152987	0.0368207	1.01082	0.984818	1.03751	0.00579863	0.00351255	0.11365
VDAC2	-0.0729593	0.131249	0.578291	0.716685	-0.330208	0.18429	0.929639	0.718774	1.20236	NA	NA	NA
WIPI1	0.0107371	0.00765763	0.160871	0.323976	-0.00427182	0.0257461	1.01079	0.995737	1.02608	0.00299221	0.00251521	0.241028
WIPI2	0.0271691	0.00864199	0.00166743	0.0134321	0.0102308	0.0441074	1.02754	1.01028	1.04509	-0.000325999	0.00289222	0.91096
YTHDC2	0.0492818	0.0128367	0.000123472	0.00162759	0.0241218	0.0744418	1.05052	1.02442	1.07728	0.00421781	0.00316444	0.191985
YY1AP1	-0.0901182	0.0296518	0.00237196	0.0171269	-0.148236	-0.0320007	0.913823	0.862228	0.968506	-0.00274819	0.00722745	0.71504
ZFAS1	0.00442577	0.00867453	0.609909	0.749465	-0.0125763	0.0214279	1.00444	0.987502	1.02166	0.00372138	0.00312025	0.25153

## Sheet: Table S5
MR analysis results of ferroptosis related genes with T2D replication cohort（pQTLs）
FRGs（pQTLs）	b	se	pval	lo_ci	up_ci	or	or_lci95	or_uci95	egger_intercept	egger.se	egger.pval
ADAM23	-0.00876045	0.0068929	0.203751	-0.0222705	0.00474964	0.991278	0.977976	1.00476	0.000647367	0.00176439	0.714117
ASAH2	-0.0148369	0.00512331	0.00377993	-0.0248786	-0.00479525	0.985273	0.975428	0.995216	-0.00185447	0.00191718	0.334662
CDKN1A	0.0680559	0.020994	0.00118828	0.0269076	0.109204	1.07043	1.02727	1.11539	-0.0010511	0.00484696	0.830901
CP	0.0164884	0.0337014	0.624666	-0.0495664	0.0825432	1.01663	0.951642	1.08605	0.0171616	0.0102169	0.127314
CTSB	-0.0355783	0.00638323	2.49e-08	-0.0480895	-0.0230672	0.965047	0.953049	0.977197	-0.00419942	0.00234451	0.074616
DNAJB6	0.0839178	0.0827667	0.310627	-0.0783051	0.246141	1.08754	0.924682	1.27908	0.0252119	0.0126168	0.0735982
DPEP1	0.0262333	0.0080931	0.00118925	0.0103709	0.0420958	1.02658	1.01042	1.04299	-0.00278455	0.00294287	0.345947
DPP4	0.0517886	0.0397644	0.192784	-0.0261495	0.129727	1.05315	0.974189	1.13852	0.00860483	0.00832032	0.310946
ENO3	0.052807	0.0188866	0.00517384	0.0157893	0.0898247	1.05423	1.01591	1.09398	0.00365864	0.00426982	0.396062
FGF21	-0.0482887	0.0334888	0.14932	-0.113927	0.0173493	0.952859	0.892323	1.0175	0.00202107	0.00723572	0.787086
FURIN	0.135777	0.0548969	0.0133867	0.0281792	0.243375	1.14543	1.02858	1.27555	0.00501079	0.00952514	0.615096
GDF15	0.021735	0.0117074	0.0633791	-0.00121145	0.0446815	1.02197	0.998789	1.04569	-0.0011028	0.00259633	0.671788
HMOX1	0.0563948	0.0385226	0.14321	-0.0191095	0.131899	1.05802	0.981072	1.14099	-0.000771455	0.006267	0.903563
HSF1	0.352124	0.123718	0.00442477	0.109636	0.594612	1.42209	1.11587	1.81233	-0.00447801	0.0453792	0.930392
HSPB1	0.0273477	0.00916328	0.00284055	0.00938766	0.0453077	1.02773	1.00943	1.04635	0.00340017	0.00230408	0.141998
IDH1	-0.00567594	0.0165719	0.731971	-0.0381568	0.0268049	0.99434	0.962562	1.02717	0.00272818	0.00461497	0.559722
MAPK3	-0.0542754	0.014602	0.000201607	-0.0828952	-0.0256556	0.947171	0.920448	0.974671	-0.0130791	0.00508131	0.0134176
NQO1	0.00768451	0.00554337	0.16567	-0.0031805	0.0185495	1.00771	0.996825	1.01872	0.0042369	0.00256588	0.100687
PARK7	-0.0636486	0.0353519	0.0717927	-0.132938	0.00564109	0.938335	0.875519	1.00566	-0.000728919	0.00438724	0.8735
RARRES2	0.111335	0.0232341	1.65e-06	0.0657965	0.156874	1.11777	1.06801	1.16985	-0.00132921	0.00498443	0.792098
SMPD1	-0.0246025	0.0125529	0.0500071	-0.0492063	1.21e-06	0.975698	0.951985	1	-0.00100616	0.0022252	0.652148
STAT3	-0.0718964	0.0302845	0.0175949	-0.131254	-0.0125388	0.930627	0.876995	0.987539	-0.00331358	0.0102882	0.752153
TNFAIP3	-0.0306114	0.0350451	0.382397	-0.0992998	0.0380769	0.969852	0.905471	1.03881	0.00238657	0.00800328	0.771655
TYRO3	0.0463277	0.00840613	3.56e-08	0.0298516	0.0628037	1.04742	1.0303	1.06482	0.0025217	0.00270088	0.352009

## Sheet: Table S6
MR analysis results of ferroptosis related genes with T2D replication cohort（eQTLs）
FRGs（eQTLs）	b	se	pval	lo_ci	up_ci	or	or_lci95	or_uci95	egger_intercept	egger.se	egger.pval
AGPS	-0.0158462	0.044207	0.720004	-0.102492	0.0707996	0.984279	0.902585	1.07337	-0.0131305	0.0136523	0.364327
AIFM2	-0.0474503	0.0222696	0.0331121	-0.0910986	-0.0038019	0.953658	0.912928	0.996205	-0.0046436	0.00615895	0.461825
AKR1C2	-0.0390096	0.00695673	2.05e-08	-0.0526448	-0.0253744	0.961741	0.948717	0.974945	-0.000923184	0.00230806	0.691062
ALOX15	-0.00192146	0.011138	0.863033	-0.0237519	0.019909	0.99808	0.976528	1.02011	0.00313473	0.0033522	0.358011
ARNTL	-0.0364381	0.0124375	0.00339303	-0.0608156	-0.0120605	0.964218	0.940997	0.988012	-0.00191601	0.00432807	0.660314
CAMKK2	-0.0476455	0.0231428	0.0395172	-0.0930055	-0.00228561	0.953472	0.911188	0.997717	-0.00372949	0.00663669	0.576353
COPZ1	-0.0778109	0.0526576	0.139494	-0.18102	0.0253979	0.925139	0.834419	1.02572	-0.00871238	0.0117898	0.594851
CREB5	0.0427913	0.0170946	0.0123075	0.00928585	0.0762968	1.04372	1.00933	1.07928	0.00443837	0.00511147	0.391687
FADS2	-0.0216448	0.00933696	0.0204391	-0.0399453	-0.00334439	0.978588	0.960842	0.996661	0.00336148	0.00321838	0.300759
HELLS	-0.00869357	0.0162567	0.59281	-0.0405567	0.0231696	0.991344	0.960255	1.02344	-0.000345203	0.00621419	0.956016
IDH2	-0.0325225	0.0166372	0.0506055	-0.0651313	8.63e-05	0.968001	0.936944	1.00009	-0.00409851	0.00462927	0.401796
KDM5A	-0.032645	0.0126026	0.00958825	-0.0573462	-0.00794388	0.967882	0.944267	0.992088	-0.00846787	0.00465194	0.080246
MAP3K11	-0.00957643	0.0151514	0.527355	-0.0392732	0.0201204	0.990469	0.961488	1.02032	0.00419076	0.00475204	0.382424
MEG3	-0.0311709	0.0128229	0.0150623	-0.0563037	-0.00603802	0.96931	0.945252	0.99398	-0.00495606	0.00605131	0.419034
METTL14	-0.0601762	0.0439564	0.171001	-0.146331	0.0259784	0.941599	0.863872	1.02632	-0.00097038	0.0107901	0.930552
MTOR	-0.0795773	0.0219317	0.000285167	-0.122563	-0.0365912	0.923507	0.88465	0.96407	-0.00329385	0.00769231	0.67857
NEAT1	0.0571996	0.0465985	0.219635	-0.0341334	0.148533	1.05887	0.966443	1.16013	-0.0132223	0.00952513	0.195236
PANX1	-0.0269978	0.0135631	0.0465322	-0.0535814	-0.000414122	0.973363	0.947829	0.999586	-0.00584546	0.00464075	0.213907
PDK4	0.0241058	0.025503	0.34455	-0.0258801	0.0740918	1.0244	0.974452	1.07691	0.002426	0.00683535	0.730825
PDSS2	0.104619	0.0370229	0.00471662	0.0320536	0.177183	1.11029	1.03257	1.19385	0.00874232	0.00852457	0.321362
PML	-0.0226188	0.0249827	0.365266	-0.0715849	0.0263473	0.977635	0.930917	1.0267	-0.0072673	0.00584371	0.237389
PPARG	0.0846947	0.0455709	0.0630943	-0.00462426	0.174014	1.08838	0.995386	1.19007	0.0139401	0.011359	0.230331
SENP1	0.00579194	0.0480596	0.904075	-0.088405	0.0999888	1.00581	0.91539	1.10516	-0.00110753	0.01027	0.923966
SLC1A5	-0.084777	0.023737	0.000354933	-0.131302	-0.0382524	0.918717	0.876953	0.96247	-0.000694348	0.00706527	0.923655
SREBF1	-0.0365273	0.0123037	0.00298948	-0.0606425	-0.0124121	0.964132	0.94116	0.987665	0.00570605	0.00451234	0.216104
WIPI2	0.0348291	0.0145303	0.0165303	0.00634965	0.0633086	1.03544	1.00637	1.06536	-0.000597069	0.0041062	0.885248
YTHDC2	0.0968225	0.0196503	8.34e-07	0.0583079	0.135337	1.10166	1.06004	1.14492	-0.00494434	0.00464355	0.294707
YY1AP1	-0.0542835	0.0333782	0.103883	-0.119705	0.0111379	0.947164	0.887182	1.0112	-0.0118709	0.00814436	0.204753

## Sheet: Table S7
Table S7: colocalization results of significant ferroptosis related genes with T2D discovery cohort（pQTLs)）
FRGs	tagsnp	PP.H0.abf	PP.H1.abf	PP.H2.abf	PP.H3.abf	PP.H4.abf
ADAM23	rs13004504	0	0	0.5703	0.012	0.4177
ASAH2	rs74944791	3.45e-137	7.79e-139	0.2232	0.0043	0.7725
CP	rs143498436	3.66e-33	3.54e-35	0.9659	0.0093	0.0248
CDKN1A	rs12199346	4.62e-104	1.32e-100	1.38e-05	0.0385	0.9615
CTSB	rs2572417	0	0	1.55e-11	0.0265	0.9735
DNAJB6	rs6954050	1.67e-48	1.14e-11	1.78e-38	0.1204	0.8796
DPEP1	rs117653913	0	0	0.000788	0.7615	0.2377
DPP4	rs75232675	5.53e-14	1.71e-15	0.046	0.0005	0.9535
ENO3	rs398635	0	0	0.000261	0.149	0.8507
FGF21	rs10408884	1.23e-78	5.89e-80	0.1136	0.0046	0.8819
FURIN	rs3784784	1.56e-62	9.62e-64	0.1668	0.0095	0.8237
GDF15	rs146227665	0	0	0.1767	0.0422	0.7811
HMOX1	rs118075321	1.64e-29	5.52e-31	0.9022	0.0302	0.0675
HSF1	rs55908964	6.12e-12	9.89e-09	0.000232	0.3742	0.6256
HSPB1	rs1859793	0	0	0.247	0.013	0.7401
IDH1	rs1866046	4.61e-126	1.02e-127	0.1751	0.0031	0.8219
MAPK3	rs4788186	4.09e-232	4.67e-227	8.65e-08	0.0089	0.9911
NQO1	rs114524288	0	0	7.64e-17	2.88e-05	0.9999
PARK7	rs13306061	2.9e-59	5.65e-61	0.657	0.0125	0.3305
RARRES2	rs7808660	4.83e-05	0.026	0.000137	0.0726	0.9012
SMPD1	rs76661193	5.13e-08	5.13e-10	0.935	0.0093	0.0558
STAT3	rs7222981	4.48e-21	6.78e-09	3.16e-14	0.0468	0.9532
TNFAIP3	rs75629635	5.74e-07	2.09e-08	0.851	0.0309	0.1181
TYRO3	rs2004162	0	0	1.18e-08	0.0018	0.9982

## Sheet: Table S8
Table S8: colocalization results of significant ferroptosis related genes with T2D discovery cohort（eQTLs)）
FRGs	tagsnp	PP.H0.abf	PP.H1.abf	PP.H2.abf	PP.H3.abf	PP.H4.abf
AGPS	rs115107991	1.33e-176	3.49e-178	0.9694	0.0255	0.0051
AIFM2	rs4746947	5.76e-148	7.78e-150	0.8346	0.0111	0.1542
AKR1C2	rs61830273	0	0	0.5994	0.0091	0.3916
ALOX15	rs2255888	0	0	0.9657	0.0169	0.0174
ARNTL	rs4757156	5.72e-132	7.37e-132	0.0232	0.029	0.9478
CAMKK2	rs656933	5.24e-104	5.83e-74	4.09e-33	0.0036	0.9964
COPZ1	rs4759349	1.75e-23	9.21e-25	0.7293	0.0382	0.2325
CREB5	rs66539057	0	0	0.4229	0.5047	0.0724
FADS2	rs4963304	0	0	4.99e-07	0.0004	0.9996
HELLS	rs12772521	0	0	0.8825	0.0624	0.0551
IDH2	rs12916467	9.88e-37	1.75e-38	0.9537	0.0169	0.0295
KDM5A	rs6489278	0	0	0.00036	0.006	0.9936
MAP3K11	rs113070138	4.07e-12	3.93e-12	0.0441	0.0417	0.9143
MEG3	rs7147982	5.4e-139	8.03e-137	0.000136	0.0192	0.9806
METTL14	rs115916994	1.41e-43	5.37e-40	9.79e-06	0.0363	0.9636
MTOR	rs1884429	6.21e-152	2.42e-149	0.000644	0.2497	0.7497
NEAT1	rs61895422	4.26e-109	2.24e-106	2.22e-05	0.0107	0.9893
PANX1	rs17552473	1.26e-14	0.00971	6.15e-13	0.4738	0.5165
PDK4	rs79980194	0.0128	0.000119	0.9211	0.0085	0.0575
PDSS2	rs2430468	7.8e-51	1.27e-52	0.8556	0.0138	0.1306
PML	rs11635599	4.01e-34	1.05e-33	0.0407	0.106	0.8534
PPARG	rs3732679	8.42e-30	5.46e-29	0.0273	0.1762	0.7965
SENP1	rs2286021	7.92e-37	9.09e-34	0.000259	0.2963	0.7034
SLC1A5	rs7250264	4.99e-56	5.92e-57	0.7976	0.0946	0.1078
SREBF1	rs6502627	0	0	7.33e-08	0.0101	0.9899
WIPI2	rs4403324	9.75e-252	2.39e-252	0.6737	0.1649	0.1614
YTHDC2	rs2545155	5e-10	5.52e-10	0.0137	0.0142	0.9721
YY1AP1	rs35615695	3.96e-56	1.29e-56	0.0396	0.0119	0.9484

## Sheet: Table S9
Table S9: secondary analysis - pleiotropy test of FRGs and DKD (egger intercept method)
FRGs	intercept (discovery)	se (discovery)	pval (discovery)	intercept (replication)	se (replication)	pval (replication)	intercept (imaging)	se (imaging)	pval (imaging)
ARNTL	-0.0174	0.012	0.155	0.0012	0.0126	0.923	-0.0019	0.0047	0.697
CAMKK2	0.0032	0.0076	0.672	-0.0126	0.0092	0.174	-0.0062	0.0038	0.112
CDKN1A	0.004	0.0152	0.795	0.0146	0.0211	0.499	0.0095	0.0059	0.128
CTSB	-0.0076	0.0071	0.287	0.0047	0.0077	0.542	-0.0011	0.003	0.706
ENO3	-0.0042	0.0117	0.72	-0.003	0.0144	0.834	-0.005	0.0054	0.365
FADS2	-0.0201	0.0072	0.00704	0.0157	0.0102	0.13	-0.0044	0.0034	0.207
FURIN	0.0135	0.0265	0.625	0.0363	0.023	0.153	-0.0077	0.0089	0.418
KDM5A	0.0044	0.0135	0.746	-0.0079	0.0113	0.492	0.0009	0.0046	0.846
MEG3	-0.0174	0.0133	0.199	0.0095	0.0199	0.636	0.0038	0.0058	0.518
RARRES2	-0.0084	0.0148	0.578	0.0336	0.0172	0.0634	-0.008	0.0053	0.146
SREBF1	-0.0336	0.0135	0.0193	0.0229	0.0187	0.23	0.002	0.0054	0.709
STAT3	0.009	0.0289	0.759	-0.0506	0.0428	0.257	0.0097	0.0103	0.363
TYRO3	-0.0115	0.0072	0.113	0.0106	0.0079	0.179	0.0029	0.003	0.335
YTHDC2	0.0027	0.0115	0.818	-0.0173	0.0121	0.164	0.0044	0.0045	0.341

[truncated: 2 more sheets: Table S10, Table S11]
